# Supplementary material for: Novel small molecule modulators of quorum sensing in avian pathogenic Escherichia coli (APEC)
Source: Virulence. 2018 Nov 2;9(1):1640–57. doi: 10.1080/21505594.2018.1528844 (PMC7000209; doi:10.1080/21505594.2018.1528844)
Supplement: Supplemental Material [file kvir-09-01-1528844-g0040.zip]

Archive with 1 entries (1 files):
- APEC-_Supp_material-5.23.18.pdf
